# Supplementary material for: Delivery of Allied Health Interventions Using Telehealth Modalities: A Rapid Systematic Review of Randomized Controlled Trials
Source: Healthcare (Basel). 2024 Jun 18;12(12):1217. doi: 10.3390/healthcare12121217 (PMC11203162; doi:10.3390/healthcare12121217)
Supplement: Supplementary file 1 [file healthcare-12-01217-s001.zip]

Archive with 1 entries (1 files):
- healthcare-2967478-supplementary.pdf
